# Supplementary material for: Miro2 tethers the ER to mitochondria to promote mitochondrial fusion in tobacco leaf epidermal cells
Source: Commun Biol. 2020 Apr 3;3:161. doi: 10.1038/s42003-020-0872-x (PMC7125145; doi:10.1038/s42003-020-0872-x)
Supplement: Supplementary file 10 — Supplementary Data [file 42003_2020_872_MOESM10_ESM.xlsx]

## Sheet: CIRCULARITY
MITOCHONDRIA CIRCULARITY (no units)
control	Miro2 WT	Miro2 SSNN	Miro2 KKVV
0.898	0.674	1	0.378
0.911	1	0.697	0.455
0.927	1	0.911	0.5
1	0.79	0.611	0.517
0.611	0.389	1	0.247
0.965	0.967	1	1
0.993	0.976	1	0.898
1	0.574	1	1
1	0.871	0.501	0.869
0.472	0.328	0.802	0.953
0.942	0.824	1	0.868
0.615	0.853	1	1
0.88	0.723	0.59	1
1	1	1	1
0.916	0.857	1	0.976
0.734	1	1	0.867
0.838	0.922	0.958	1
1	0.857	1	1
1	0.477	1	0.696
1	1	0.33	0.985
1	0.938	0.411	1
0.536	0.985	0.372	1
0.442	0.943	1	0.746
0.355	0.981	0.426	1
1	0.976	0.453	0.496
0.74	0.985	0.527	0.65
0.466	0.985	1	1
1	1	1	0.117
0.944	0.856	1	0.717
1	0.514	0.747	1
0.779	1	0.731	0.576
0.985	1	0.877	1
0.993	0.981	0.647	1
0.967	1	0.965	1
0.417	1	0.985	1
0.662	1	0.867	1
1	1	1	0.323
0.846	0.529	0.629	0.406
1	0.635	0.585	1
1	0.608	1	1
0.927	0.517	1	0.803
0.619	1	1	0.643
1	1	1	0.988
0.664	1	0.982	0.923
1	1	1	0.993
1	0.553	0.985	1
0.967	0.829	1	0.996
0.556	0.537	0.311	0.925
0.619	1	0.555	1
0.851	1	0.788	1
0.298	1	0.976	0.992
0.964	0.5	0.985	1
0.736	0.524	1	1
0.671	1	0.524	0.752
0.409	1	1	0.749
0.978	0.825	0.629	1
0.319	0.968	0.845	0.809
0.257	0.284	1	1
0.426	0.726	0.832	1
0.539	0.839	0.734	1
0.898	0.938	0.936	0.92
0.374	0.921	0.754	0.771
0.992	0.948	0.976	1
0.392	1	0.657	1
0.877	0.46	0.962	0.906
0.431	1	0.649	0.912
0.302	0.693	1	1
0.869	0.943	1	0.935
0.734	0.537	1	0.359
0.775	1	1	1
0.463	0.891	1	1
0.273	1	0.675	0.911
0.862	0.889	0.752	0.985
0.509	0.985	0.982	0.878
0.74	0.417	1	0.981
0.817	0.649	1	0.564
1	1	0.967	0.953
0.953	1	1	1
1	1	0.531	0.993
0.994	0.665	0.988	0.774
0.947	1	1	1
1	1	0.986	0.845
0.801	0.601	1	1
0.69	0.906	1	1
1	0.898	0.775	0.633
1	0.292	1	0.888
0.463	1	0.789	1
0.51	0.804	1	0.982
1	0.708	1	0.784
0.86		1	1
0.344		1	1
0.24		1	1
0.954		0.915	1
0.39		0.996	1
0.555		0.759	0.993
0.293		0.734	0.657
0.51		0.687	0.786
0.632		0.953	1
1		0.916	1
0.582		0.731	0.603
0.911		1	1
0.519		1	0.991
0.824		1	0.965
0.77		0.964	0.474
0.303		0.96
0.564		0.954
0.371		0.461
1		1
1		1
0.922		0.821
0.922		0.906
0.887		1
1		0.882
0.393		0.922
0.283		1
0.646		1
0.204		0.535
0.857		0.463
0.863		1
0.27		0.587
0.869		0.709
1		0.898
1		0.733
1		0.922
1		0.625
0.993		0.938
1		1
0.976		1
0.524		0.706
0.935		0.236
0.4		0.851
1		0.976
1		0.29
0.483		1
0.976		0.666
0.993		1
0.976		0.675
1		0.496
0.944		0.775
0.608		1
0.897		0.573
0.964		1
1		0.927
0.548		0.349
0.965		1
1		0.976
0.954		1
1		0.88
0.896		0.723
0.502		0.958
0.846		1
0.243		1
0.684		0.811
0.815		0.65
0.426		0.993
0.526		1
0.658		1
1		0.993
0.461		0.993
0.4		0.714
0.367		0.544
0.546		0.655
1		1
0.519		1
0.266		0.527
0.412		0.699
0.498		1
0.898		1
0.775		0.287
0.702		0.319
1		0.873
0.67		0.922
0.944		1
0.809		0.402
0.575		1
0.704		0.336
0.484		0.976
0.499		0.967
0.651		1
1		0.982
0.609		1
0.325		1
0.555		0.976
1		1
1		1
1		0.788
1		0.679
0.385		0.82
1		0.815
0.561		1
0.702		1
0.993		1
0.988		0.898
0.678		1
1		0.846
0.908		1
1		1
0.451		0.775
0.964		0.439
1		1
1		1
0.976		0.887
0.46		0.776
0.699		0.927
1		0.622
0.49		0.6
0.754		0.943
1		0.916
1		1
0.868		1
0.943		0.903
1		0.898
0.671		0.976
0.845		0.462
0.778		0.387
0.804		1
0.411
1
0.659
1
1
0.897
0.857
1
1
1
0.951
0.985
1

## Sheet: AREA
MITOCHONDRIA AREA (microns2)
control	Miro2 WT	Miro2 SSNN	Miro2 KKVV
0.249615	0.16641	0.266256	0.715563
0.282897	0.282897	0.216333	0.565794
0.266256	0.399384	0.282897	0.515871
0.232974	0.449307	0.449307	0.632358
0.449307	1.04838	0.232974	0.915255
0.33282	0.449307	0.349461	0.216333
0.232974	0.249615	0.266256	0.33282
0.282897	1.39784	0.299538	0.183051
0.266256	1.06502	0.482589	0.249615
0.599076	2.62928	0.349461	0.482589
0.249615	0.349461	0.266256	2.27982
0.399384	0.316179	0.299538	0.366102
0.349461	0.366102	0.382743	0.16641
0.299538	0.416025	0.282897	0.49923
0.399384	0.266256	0.216333	0.183051
0.682281	0.266256	0.266256	0.465948
0.399384	0.366102	0.266256	0.183051
0.33282	0.266256	0.232974	0.16641
0.216333	0.732204	0.232974	0.232974
0.316179	0.216333	0.915255	0.282897
0.232974	0.382743	0.33282	0.232974
0.515871	0.282897	0.199692	0.349461
1.298	0.349461	0.299538	0.249615
1.61418	0.848691	0.732204	0.216333
0.16641	0.183051	0.316179	0.532512
0.532512	0.282897	0.549153	0.599076
0.931896	0.282897	0.183051	0.249615
0.282897	0.199692	0.199692	4.16025
0.316179	0.349461	0.299538	0.648999
0.282897	2.44623	0.549153	0.582435
0.216333	0.16641	0.615717	0.915255
0.282897	1.08166	0.49923	0.282897
0.432666	0.848691	0.748845	0.316179
0.199692	0.399384	0.33282	0.33282
0.282897	0.349461	0.282897	0.382743
0.648999	0.249615	0.465948	0.532512
0.16641	0.282897	0.382743	0.865332
0.216333	0.682281	0.249615	0.782127
0.216333	0.83205	0.599076	0.249615
0.216333	0.416025	0.282897	0.299538
0.266256	0.632358	0.49923	1.3812
0.33282	0.183051	0.16641	1.56425
0.183051	0.199692	0.199692	0.366102
0.399384	0.266256	0.16641	1.34792
0.316179	0.232974	0.16641	0.782127
0.199692	0.83205	0.282897	0.216333
0.199692	0.848691	0.199692	0.732204
0.316179	4.32666	0.366102	0.815409
0.432666	0.399384	0.416025	0.266256
0.199692	0.515871	0.366102	0.33282
0.482589	0.349461	0.183051	0.382743
0.382743	0.349461	0.282897	0.266256
0.16641	0.765486	0.16641	0.183051
0.266256	0.199692	0.366102	0.49923
0.515871	0.382743	0.216333	0.915255
0.465948	0.432666	0.249615	0.183051
1.26472	0.582435	0.282897	0.183051
1.19815	3.67766	0.282897	0.199692
0.782127	0.549153	0.299538	0.432666
0.83205	1.73066	0.682281	0.449307
0.249615	2.72912	0.532512	1.08166
0.83205	1.06502	1.21479	1.84715
0.382743	0.615717	0.249615	1.59754
0.765486	0.599076	1.19815	0.16641
0.482589	0.765486	1.13159	1.04838
0.931896	0.216333	0.915255	1.11495
0.599076	1.24808	0.532512	0.33282
0.249615	0.349461	0.282897	0.299538
0.299538	0.549153	0.366102	1.09831
0.316179	0.366102	0.299538	0.299538
0.416025	1.91372	0.249615	0.199692
0.399384	0.732204	0.232974	0.232974
0.33282	0.465948	0.349461	0.282897
0.183051	0.282897	0.16641	0.382743
0.266256	2.47951	0.232974	0.848691
0.216333	0.282897	0.16641	1.99692
0.582435	0.266256	0.199692	0.482589
0.66564	0.266256	0.282897	0.199692
0.49923	0.366102	0.648999	0.232974
0.33282	0.782127	0.366102	0.99846
0.582435	0.366102	0.199692	0.199692
0.299538	0.366102	0.49923	0.282897
0.648999	3.4114	0.316179	0.16641
0.748845	1.23143	0.16641	0.349461
0.49923	0.99846	1.0151	0.532512
0.366102	2.86225	0.249615	0.698922
0.565794	0.715563	0.965178	0.183051
0.682281	1.44777	0.282897	0.16641
0.232974	1.3812	0.299538	2.56271
0.399384		0.199692	0.316179
0.931896		0.16641	0.416025
1.76395		0.16641	0.33282
0.416025		0.865332	0.299538
0.549153		0.732204	0.366102
0.765486		1.89707	0.232974
1.16487		2.17997	0.449307
0.682281		1.83051	0.565794
0.815409		0.482589	0.299538
0.216333		1.18151	0.232974
1.08166		0.416025	1.96364
0.232974		0.232974	0.565794
1.21479		0.16641	1.16487
0.698922		0.465948	0.299538
0.565794		0.382743	1.04838
0.449307		0.965178
0.465948		0.416025
0.515871		2.21325
0.199692		0.349461
0.16641		0.349461
0.216333		1.18151
0.216333		0.66564
0.16641		0.33282
0.16641		0.748845
0.915255		0.216333
0.898614		0.316179
0.216333		0.249615
1.54761		0.366102
0.266256		1.21479
0.366102		0.432666
1.08166		0.931896
0.249615		1.0151
0.216333		0.33282
0.416025		0.732204
0.232974		0.216333
0.183051		1.58089
0.432666		0.382743
0.33282		0.199692
0.249615		0.299538
0.366102		0.299538
0.299538		0.549153
0.66564		0.199692
0.249615		0.183051
0.449307		0.49923
0.632358		0.199692
0.183051		0.349461
0.232974		0.199692
0.249615		0.232974
0.299538		0.266256
0.316179		0.232974
0.382743		0.232974
0.366102		0.249615
0.382743		0.232974
0.249615		0.266256
0.382743		0.316179
0.33282		0.216333
0.266256		0.183051
0.416025		0.16641
0.199692		0.232974
0.416025		0.249615
1.298		0.266256
0.765486		0.266256
1.99692		0.282897
0.915255		0.232974
0.765486		0.349461
0.931896		0.232974
0.599076		0.216333
0.532512		0.183051
0.299538		0.232974
0.299538		0.232974
0.66564		0.416025
0.981819		0.399384
0.582435		0.515871
0.881973		0.16641
2.09677		0.183051
5.62466		0.881973
1.76395		0.615717
2.36302		0.266256
0.33282		0.266256
0.382743		1.14823
0.465948		0.99846
0.33282		0.416025
0.482589		0.366102
0.316179		0.249615
0.399384		0.599076
0.465948		0.199692
0.632358		0.881973
1.71402		0.183051
0.99846		0.199692
0.99846		0.266256
0.316179		0.16641
1.13159		0.299538
1.93036		0.266256
0.798768		0.183051
0.399384		0.249615
0.349461		0.282897
0.266256		0.366102
0.399384		0.49923
0.515871		0.532512
0.232974		0.599076
0.848691		0.299538
0.465948		0.366102
0.232974		0.199692
0.366102		0.33282
0.549153		0.299538
0.366102		0.549153
0.432666		0.16641
0.16641		0.282897
0.99846		0.316179
0.382743		0.515871
0.282897		0.249615
0.266256		0.216333
0.183051		0.16641
0.648999		0.16641
0.615717		0.266256
0.316179		0.382743
1.11495		0.349461
0.682281		0.349461
0.33282		0.316179
0.266256		0.16641
0.482589		0.416025
0.449307		0.599076
0.299538		0.249615
0.715563		0.183051
0.282897		0.399384
0.698922		0.232974
0.615717		0.199692
0.748845
0.366102
0.732204
0.366102
0.33282
0.366102
0.266256
0.366102
0.183051
0.648999
0.698922
0.948537
0.549153

## Sheet: NUMBER PER CELL AREA
NUMBER OF MITOCHONDRIA PER CELL AREA
control	Miro2 WT	Miro2 SSNN	Miro2 KKVV
21	2	7	9
6	5	13	2
6	1	5	3
5	2	5	4
8	7	12	9
4	7	8	6
5	5	4	3
11	2	5	3
10	4	9	3
11	4	12	1
9	2	6	1
8	5	6	5
8	4	4	4
7	3	3	5
21	3	3	1
16	2	8	4
5	2	16	3
8	1	25	8
6	1	14	6
7	8	3	6
8	1	11	3
3	1	8	3
40	5	9	6
6	5	11	2
	3	7	1
	4	2	3

## Sheet: SPEED
MITOCHONDRIA SPEED (microns per sec)
control	miro 2 WT	miro 2 kkvv	miro 2 ssnn
0.360812	0.474528	0.217044	0.842923
0.578639	0.271714	0.254362	0.371827
0.517392	0.161823	0.376034	0.402908
0.273163	0.348465	0.438026	0.691006
0.297689	0.486629	0.276143	1.48978
0.250224	0.264886	0.369993	1.27591
0.292947	0.148731	0.157944	0.336972
0.249441	0.23231	0.507755	0.360797
0.429472	0.52676	0.881908	0.24962
0.9863	0.439208	0.323287	0.525035
1.94906	1.27658	0.452367	0.512818
1.29155	0.626026	0.627583	0.588576
0.328519	0.426116	0.50917	1.00482
0.287655	0.515336	0.4116	0.440348
0.24962	0.914986	0.4693	1.13522
0.160643	0.825387	0.314771	1.82595
0.241987	1.05001	0.437381	0.588552
0.484375	0.4835	0.455413	0.677232
0.427252	0.676589	0.333145	0.66644
0.215463	1.23411	0.520637	0.647684
0.363699	0.68518	0.430883	0.52521
0.305978	0.538476	0.550542	0.793047
0.344456	0.616265	0.347075	0.602662
0.246735	1.09554	0.363962	1.00187
3.27965	0.572587	0.502783	1.21165
0.369271	0.246792	0.337952	0.672425
0.333541	0.42325	0.54827	0.549002
1.18644	0.402083	0.518773	0.625712
1.5624	0.716188	0.3702	0.920873
0.587829	0.586891	0.515313	0.840703
0.448293	0.577816	1.74705	0.821707
0.608629	0.448433	0.814499	1.71438
0.464572	0.807937	0.892075	0.828966
0.973765	0.659278	0.531137	1.65021
0.751153	0.39291	0.545288	1.01734
0.723569	0.652943	2.01672	0.502472
0.373785	0.485899	0.429111	0.377246
0.536143	0.320287	0.382249	0.946229
0.232773	0.379622	0.416897	0.409383
0.389194	0.698434	0.0703185	0.731351
0.462419	0.304439	0.3106	2.14861
0.384399	0.249577	0.457641	0.864946
0.315191	0.81145	0.592226	0.645329
0.543087	0.386901	0.289167	0.856703
0.477746	0.364065	0.213882	0.814779
0.37229	0.424105	0.567637	0.488932
0.430302	0.323942	0.638604	0.271586
0.97737	0.267584	0.441358	0.521857
0.622899	0.246921	0.600006	0.904916
1.25499	0.320592	0.447812	0.45243
0.671518	0.339251	0.0966094	0.237707
0.39719	0.246934	0.514124	0.467928
0.416902	0.325523	0.50767	0.434742
1.15864	0.294258	0.610959	0.691927
0.79333	0.471278	0.881908	0.618684
0.972955	0.417138	0.139459	0.487284
0.693555	0.359068	0.155246	0.405243
0.930461	1.25038	0.155246	1.2915
0.608722	0.336552	0.130303	0.721413
0.50764	0.630632	0.559208	0.712878
1.30399	0.292736	0.363496	0.921188
0.339671	0.325761	0.319705	0.889029
0.493871	0.286012	0.369968	0.915769
0.518464	0.211646	2.12073	1.27489
0.615227	0.350579	0.658666	0.0651515
0.700163	0.380992	0.777684	0.364194
0.235429	0.364194	0.403458	0.394534
0.502854	0.466725	0.605984	0.394463
1.38053	0.362032	0.88062	0.178608
1.1627	0.366214	0.599598	0.208948
0.965707	0.314031	0.919865	0.362393
0.601066	0.213882	0.996654	0.63097
3.71718	1.06018	0.716955	0.922792
0.464757	0.305515	0.638336	0.920442
0.377997	0.229926	0.929148	1.37719
0.671748	0.3225	0.442087	1.9708
0.34576	1.71746	1.14302	0.754412
0.159062	0.17749	0.661155	0.78232
0.620393	0.411808	2.51655	0.865131
0.116155	1.41756	0.652655	0.900542
0.0456061	1.42141	1.06813	0.550997
0.126487	0.500897	1.03346	0.198598
0.599846	0.687506	0.93765	0.380522
0.701656	0.3001	0.420601	0.527253
0.601684	0.125417	1.45777	0.432608
0.0835792	0.671468	0.682205	0.335858
0.810668	0.364329	0.12267	0.452866
0.333662	1.08484	0.129185	1.03734
0.295603	0.492034	0.458842	3.32831
0.430186	0.791407	0.133002	0.348287
0.220817	0.263214	0.313054	1.18404
0.75394	0.347187	0.110758	0.437672
0.833848	0.339771	0.138399	0.839559
1.17988	0.218388	0.125369	1.5874
1.94365	0.283776	0.365034	0.388337
0.408962	0.42152	0.454543	0.606574
0.341758	0.500563	0.172	0.90656
0.189706	0.138214	0.3716	0.308789
0.309731	0.34783	0.365996	0.459391
0.622443	0.596913	0.265306	0.343164
0.523758	0.630203	0.406403	0.484198
0.321749	0.399079	0.354509	0.49172
0.329382	0.581558	0.466527	0.539686
0.326221	0.219279	0.573565	0.578257
0.376569	0.0636487	0.542359	0.48256
0.388859	0.354282	1.28776	0.558018
0.465306	0.295226	1.3298	2.64995
0.395609	0.155246	0.728357	0.793953
0.437465	0.615714	0.643965	1.24178
0.432627	0.365497	0.755717	1.5711
0.437679	0.0260606	0.761718	3.8347
0.325103	0.355392	0.816549	0.615672
0.295481	0.434742	0.519778	1.1769
0.554315	0.503313	0.873199	0.884073
0.744283	0.392117	0.914985	1.38533
0.314728	0.538665	0.916041	1.11715
0.403748	0.239245	1.22494	1.21864
0.366892	0.547736	0.726751	1.15054
0.3554	0.774673	1.15062	0.441316
0.322824	0.697654	1.0706	1.04563
0.517943		0.76937	2.34001
0.580484		1.05553	2.24158
0.311418		0.81836	1.35589
0.338751		0.586213	1.62257
0.450162		0.509048	0.180254
0.444946		1.04902	0.828429
0.362947		0.694897	1.61344
0.223419		0.608225	1.22235
0.630654		1.39445	0.51267
0.211646		2.94071	0.614328
0.611377		2.67924	0.545112
0.836584		3.00742	0.68856
0.627169		0.858399	0.650675
0.264565		1.41157	0.391093
0.443216		3.28227	0.0758824
0.249157		3.7847	0.388146
0.62632		0.758567	0.658323
0.71707		0.560426	0.455171
0.364294		0.409102	1.00684
0.547769		0.836062	1.46609
0.383006		0.733336	1.5893
0.433419		0.709359	1.32286
0.381378		0.687862	0.937948
0.322867		0.549536	0.6075
0.636462		0.545651	0.455883
0.61668		0.787551	0.845751
0.824933		0.696397	1.52508
0.630704		0.461383	0.080625
0.571066		0.607475	0.564384
0.305515			1.65717
1.01455			1.48748
1.062			0.758895
0.800502			0.459325
0.698419			1.61393
0.617324			2.51632
0.294065			3.67317
0.41064			0.491158
0.350552			0.891654
0.325288			1.51355
0.350046			1.73599
0.586512			1.18358
0.825438			0.442446
0.867098			0.895515
1.38847			0.367028
0.554454			1.42528
0.689357			0.643627
0.543652			0.997499
0.363302			2.00423
1.50256			0.536444
0.868732			0.805618
0.790342			0.550542
0.715041			0.265755
1.66438			2.61551
0.63106			0.429501
0.830303			0.907719
0.506726			1.34679
0.744677			0.660265
0.382878			0.621479
0.226912			0.43
0.906031			1.50891
0.413799			1.29995
0.252825			0.47277
0.356198			0.441279
0.40216			0.48088
0.259951			1.92549
0.222904			0.226678
0.19052			0.24534
0.697429			0.225795
0.548969			0.19052
2.19408			0.297924
0.854202			0.229611
0.59359			0.189062
0.665358			0.263433
0.556292			0.516421
0.758076			0.379089
0.816804			0.448492
0.448207			0.499254
0.755745			0.34166
0.751554			0.889197
0.779854			0.454269
0.693173			0.187822
0.934545			2.92289
2.25848			2.27195
3.24764			0.313701
0.702284			1.09831
0.736272			2.16784
2.70959			5.23858
1.54228			0.497192
0.815342			0.883798
0.327801			0.933886
0.138399			1.06115
0.639928			1.01912
0.700808			0.579295
0.512424			0.570896
0.505665			0.99744
0.442279			1.17919
0.536837			1.05996
0.281199			1.3608
0.183984			1.0589
0.657714			1.05656
0.543527			1.04417
0.700924			0.753858
0.420778			1.56425
0.540383			1.33322
0.343058			1.23993
0.375812			1.63827
5.05194			0.9675
0.525691			0.860198
4.76328			1.0843
0.27562			0.45281
0.306962			0.498881
0.398124			1.7555
0.38611			1.14922
0.677213			0.373551
0.30703			1.13028
4.28208			1.91349
3.60439			2.98639
0.153379			3.68289
0.433001			2.77556
0.360377			2.70626
0.402353			2.41158
1.12575			2.7393
1.51974			1.44254
0.771717			1.37835
0.513396			0.578845
0.615807			0.708726
0.72929			2.14432
0.44434			1.76135
0.303742			1.88094
0.290946			1.71779
0.443598			1.80975
0.258778			2.75788
1.31896			0.890582
0.533913			0.836294
3.05272			0.890412
3.85881			0.514944
3.82041			1.29666
2.75537			0.24576
0.878867			0.247576
0.282195			0.383696
0.274099			1.2351
0.895027			1.19703
0.310955			1.17852
0.291872			1.51655
0.408729			0.924805
0.615001			2.01928
2.18362			1.11991
1.00795			2.32799
0.710592			2.32428
0.46317			2.73895
1.37769			1.49043
0.995328			1.96425
0.535154			2.3682
1.25097			1.88091
1.09038			0.773804
1.0637			0.473986
0.690261			0.380717
0.864885			0.609081
1.37184			0.723621
3.42962			0.490825
1.4631			0.604967
0.838036			0.783149
0.700202			0.732764
1.3994			0.522697
0.791561			2.83859
0.780188			1.22616
1.17977			0.792805
0.957859			2.30282
1.57285			0.1548
0.702381			0.368357
0.697715			0.537639
0.588145			0.660547
0.521894			0.381888
0.843543			0.915136
0.760976			0.652153
0.798197			0.419199
0.857886			1.42981
0.897004			1.21172
0.280614			0.861273
0.206249			0.567397
0.233428			0.635179
0.613429			2.41831
0.276798			2.6337
1.25984			1.34753
0.607458			0.77867
0.624609			0.782045
0.66379			0.746554
0.966217			0.631484
2.23387			0.915777
0.64378			2.11778
0.409364			0.861574
0.831309			0.805652
0.559476			0.787171
0.478202			1.06189
3.95402			0.414245
0.55508			2.32056
0.551689			2.15214
0.75015			2.26125
0.911147			3.77887
0.645136			1.92856
4.12246			2.45701
1.59735			0.926255
0.539968			2.10127
1.35649			0.80884
0.719198			0.914973
0.493461			0.725051
0.782835			0.70664
0.503117			0.883152
0.664847			0.388019
1.64186			0.993864
2.92162			0.916066
0.599504			0.680179
1.45667			0.905218
2.00086			1.09646
1.46833			1.12249
0.608653			1.0918
0.582968			1.04002
0.295183			1.08074
3.83298			0.968659
0.950404			0.721299
0.786125			1.20914
0.586095			0.660898
0.384401			0.923934
0.461601			0.597771
1.4386			0.836303
0.525864			0.568262
0.405523			1.09946
0.315889			0.939033
0.46501			0.808825
0.612068			1.251
0.399742			0.82749
1.02648			0.35256
1.44801			0.607116
1.5502			0.610182
0.380227			1.23055
0.386643			0.813596
0.353932			1.23443
0.682713			1.21317
1.08857			0.968419
1.2545			0.737522
1.07299			0.743773
0.773617			1.36126
3.03354			0.643517
3.48693			0.655638
0.432144			0.609506
0.80943			0.488167
0.915864			0.210066
1.26536			0.455993
3.62595			0.476544
0.357562			0.31203
1.06112			0.206249
4.01524			0.353862
0.499681			0.490811
2.34668			0.763541
4.52773			0.499466
5.03863			0.49167
0.867609			0.624012
0.895098			0.649264
2.17543			0.425888
1.15298			0.340832
1.22179			0.462484
1.92891			0.19052
0.579806			0.295226
0.861858			0.584578
0.93625			0.39835
0.593437			0.307793
1.80448			0.508271
0.399931			0.787199
1.77645			0.576383
0.787421			0.629906
0.549956			0.550884
1.85159			0.483434
0.96408			0.406738
1.22233			0.658476
0.510635			1.04196
1.31172			0.383636
0.113456			0.426847
3.11712			0.705852
2.79551			0.554957
3.26505			0.494682
0.350466			0.39121
2.92223			0.403427
0.499473			0.463904
4.30321			0.567723
0.849108			0.437164
0.679545			0.198153
1.64926			0.191638
1.26575			0.315989
0.618742			0.295512
1.39299			0.434422
2.22849			1.55296
0.624462			0.957129
0.722227			1.53978
2.54542			0.570714
5.2769			0.274099
3.6102			1.04655
1.01565			2.32372
0.294163			0.463291
0.709233			2.14828
0.30622			0.656066
0.843726			1.4836
1.62567			5.32071
1.01298			2.10457
0.907022			2.24126
2.47451			2.63964
0.437164			0.496139
0.444693			0.745182
0.531075			0.729033
0.394858			0.811392
0.710508			1.68
0.289828			1.04774
0.261069			0.801866
0.399191			0.447653
0.286012			0.363461
0.451355			0.649167
0.583573			3.48918
0.693227			0.679071
0.370709			0.673429
0.359722			1.57467
0.403748			0.941817
0.244685			0.960021
0.388019			1.01599
0.545351			0.772658
0.332081			0.576633
0.340177			0.0722022
0.284431			0.8454
0.518044			0.415297
0.318545			0.850912
0.227376			0.623425
0.285357			0.880772
0.251956			1.06346
0.184005			0.753887
0.463516			0.729685
0.377597			0.718735
0.285357			0.429877
0.24534			1.74545
0.253244			1.64447
3.00122			0.579127
0.351572			0.435848
0.510637			0.260382
0.357328			0.446755
0.426468			0.212764
0.431766			0.242641
0.230074			0.234133
0.170975			0.175909
4.3701			0.110758
0.745887			0.172
0.339714			0.388019
0.432598			1.01819
0.205131			0.579518
0.268425			0.43342
0.202896			0.302387
0.302204			0.317007
0.387556			0.472233
0.816676			0.156364
0.690573			0.29727
0.806465			0.365454
0.24534			0.297297
0.246921			0.417155
0.200852			0.709854
0.449162			0.47856
1.04673			1.8881
0.198153			0.478576
0.851626			0.488288
0.966908			0.911744
1.24436			0.381871
0.525635			0.463238
0.246143			0.524667
2.2251			0.354282
0.431069			0.504476
0.390674			0.399413
1.10509			1.35285
0.651959			0
0.383462			0.500731
0.198616			0.27568
0.974925			0.297924
0.572108			0.212764
0.743041			0.447571
0.654201			0.381966
4.29079			0.526143
0.151429			0.406361
1.25533			0.37229
0.800494			0.448193
1.73755			1.12335
1.38674			0.636128
0.7223			0.648238
0.534236			0.580577
1.54204			0.622726
2.75998			0.241875
0.538205			0.565566
1.10326			0.366764
1.93852			0.644742
3.80852			0.484607
0.857497			0.535119
0.596678			0.48635
0.302926			0.405749
0.537297			0.587291
2.72415			0.329805
0.32505			0.296343
0.296443			0.453219
0.331618			0.574156
0.716187			1.20875
0.967904			0.730079
0.454205			0.561835
1.04472			0.309837
0.721509			0.470634
0.554945			0.601897
1.09129			0.699708
0.976572			0.134625
0.534998			0.389136
2.6856			0.366892
0.909047			0.355443
1.51273			0.123788
0.913094			0.289828
0.347173			0.351382
0.605278			0.297461
2.42729			0.271401
4.07968			0.397653
0.923074			0.581625
0.837395			0.276171
0.667412			0.388019
0.962935			0.480329
2.4725			1.55283
0.832048			0.959781
0.873664			1.40437
0.637824			3.14753
0.679652			0.717488
0.995786			0.654035
1.2192			0.58372
0.854834			0.336853
0.818781			1.30734
0.806406			1.95419
0.875278			0.821262
0.600287			1.38991
0.578692			5.05591
0.50988			0.690512
0.736235			0.594717
0.665081			0.664456
0.598728			3.06043
0.676669			1.03771
0.532185			1.01088
0.324565			0.447512
0.878711			0.890071
0.429667			1.76161
0.900225			0.986422
0.756084			0.98982
0.348465
0.58371
0.58838
0.484742
0.448147
1.95939
1.30055
2.88592
3.56185
0.99967
0.414962
3.51491
1.0273
1.30247
3.82925
0.805849
3.13406
5.60338
0.596871
0.89454
2.22031
1.16552
0.694921
5.59094
0.856193
1.96037
1.04006
0.312468
0.723699
1.69847
1.14915
0.927754
1.03486
0.894041
3.08774
0.694464
0.603296
0.320169
0.267584
0.649029
1.97705
0.598156
2.41168
0.97
0.706755
4.41571
1.13269
0.620274
1.13962
1.03322
1.68217
1.77065
1.96715
0.519162
0.553525
1.31939
1.54078
0.722321
0.404334
1.33326
0.714962
0.575963
0.732535
0.912127
1.88757
1.14503
4.21403
1.18859
1.08753
1.05909
4.06875
0.718868
0.68567
0.514901
0.920623
0.979622
1.55039
0.756438
0.181601
0.671138
0.618449
3.39845
1.35886
0.643025
0.445083
1.15686
5.94661
0.202433
0.43512
0.315889
0.472193
1.09361
1.13038
0.879429
0.65663
0.510569
0.4659
0.294855
0.313763
0.44822
0.422632
0.86722
0.821222
0.684104
1.20066
1.08567
2.56894
1.66467
1.22109
0.426372
0.433483
0.833907
0.844216
1.04391
0.661237
1.0762
0.315191
1.12805
0.615971
0.67449
1.27281
0.659639
0.562066
0.944769
1.86474
0.300747
0.683517
0.308021
0.329481
0.427167
0.259488
0.723375
1.26794
1.30462
1.70406
0.322084
3.27076
1.04293
3.95149
2.35591
0.502379
0.572031
1.4957
1.81156
1.00905
0.458027
0.784231
0.970986
0.597526
1.77387
0.846753
0.687353
1.27102
0.984679
1.35469
1.05768
1.45252
1.08703
0.113456
0.143333
0.263768
0.123788
0.956378
0.723329
0.419373
0.529634
0.415197
0.262187
0.416735
0.460014
0.285588
0.338553
0.454053
0.24534
0.330963
0.401645
0.41089
0.795573
1.40026
1.4901
1.08075
0.870965
1.21193
0.286956
0.541269
0.428923
0.938866
0.669698
1.08077
0.823893
0.502497
2.82064
0.543055
0.801891
0.914649
1.06301
0.738543
0.611936
2.69862
0.911226
0.301169
0.700452
0.265349
0.530015

## Sheet: TRAPPING
MITOCHONDRIA TRAPPING AND ATTACHMENT / DETACHMENT FROM ER.
	Control				GFPMIRO2 WT				GFPMIRO2 SSNN				GFPMIRO2 KKVV
n	ATTACHED	DETACHED		n	ATTACHED	DETACHED		n	ATTACHED	DETACHED		n	ATTACHED	DETACHED
7	6	1		3	2	1		6	4	2		5	5	0
8	7	1		3	3	0		4	3	1		4	3	1
9	5	4		4	4	0		4	3	1		5	4	1
10	9	1		8	7	1		11	7	4		10	8	2
3	2	1		5	4	1		5	4	1		10	8	2
9	9	0		11	11	0		4	4	0		5	5	0
7	5	2		2	2	0		5	4	1		2	2	0
9	6	3		6	5	1		12	9	3		4	4	0
2	1	1		6	5	1		13	8	5		11	10	1
				5	3	2						8	6	2
				9	9	0
				2	2	0
